# Supplementary material for: Expression variation and covariation impair analog and enable binary signaling control
Source: Mol Syst Biol. 2018 May 14;14(5):e7997. doi: 10.15252/msb.20177997 (PMC5951153; doi:10.15252/msb.20177997)
Supplement: Supplementary file 2 — Table EV1 [file MSB-14-e7997-s002.xlsx]

## Sheet: Sheet1
	Table EV1: List of proteins measured with SRM-MS in Xenopus laevis eggs
No	Protein Name	Description	UniProt Number
1	AURKA-A/B	aurora kinase A-A	Q91819 Q91820
2	AURKB-A	aurora kinase B-A	Q6DE08 Q6GPL3
3	CCNA1	Cyclin-A1	P18606 Q6GME9 Q66J45
4	CCNB2	G2/mitotic-specific cyclin-B2	P13351 Q6PA39
5	CCNK	cyclin K L homeolog	Q566H0
6	CDC6	Cdc6-related protein	P70044 Q6NRZ9 P79946
7	CDK1B	cyclin-dependent kinase 1-B	P24033
8	CDK2	cyclin-dependent kinase 2 S homeolog	P23437 Q6IRQ7
9	CDK5	cyclin-dependent kinase 5 L homeolog	P51166
10	CHK1	checkpoint kinase 1 S homeolog	Q6DE87
11	EMI1	F-box protein 5 S homeolog	Q90Z80
12	ENO1	alpha-enolase	P08734
13	GAPDH	glyceraldehyde-3-phosphate dehydrogenase	P51469
14	MAP2K1 (MEK1)	dual specificity mitogen-activated protein kinase kinase 1	Q05116
15	MAPK1 (ERK2)	mitogen-activated protein kinase 1	P26696 Q6DFK6
16	MCM4A/B	DNA replication licensing factor mcm4-B	Q5XK83 P30664
17	MCM5A/B	DNA replication licensing factor mcm5-A	Q6PCI7 P55862
18	MCM7A/B	DNA replication licensing factor mcm7-A	Q91876 Q7ZXB1
19	PAK2	p21-activated kinase 2	Q9I9C2
20	PLK1	polo-like kinase 1 S homeolog	P70032
21	RAF1 / ARAF	RAF proto-oncogene serine/threonine-protein kinase	P09560 Q767H6 Q6INV2 Q6GQJ4 Q6PA51
22	RANBP1	RAN binding protein 1 L homeolog	P79929 O42193
23	SIVA1	apoptosis-inducing factor L homeolog	A1L1C4
24	STMN1A / STMN1B / STMN4	stathmin 1 L homeolog	Q09005 Q09006 Q09004 Q7SZ34
25	UBE2C	ubiquitin-conjugating enzyme E2 C	P56616 B2L4V5 Q5I005
26	XMAP215 / CKAP5	cytoskeleton associated protein 5 L homeolog	Q9PT63 Q9DDV7 Q9DDV8
