# Supplementary material for: Expression variation and covariation impair analog and enable binary signaling control
Source: Mol Syst Biol. 2018 May 14;14(5):e7997. doi: 10.15252/msb.20177997 (PMC5951153; doi:10.15252/msb.20177997)
Supplement: Supplementary file 3 — Table EV2 [file MSB-14-e7997-s003.xlsx]

## Sheet: 25_egg_transition_list
Table EV2: Transition list for proteins measured in 25 egg, 5 timepoint dataset
Protein Name	Uniprot	Peptide Modified Sequence	Precursor Charge (+)	Collision Energy	Isotope Label Type	Precursor Mz	Product Charge (+)	Product Mz	Fragment Ion
RAF1 ARAF	P09560 Q767H6 Q6INV2 Q6GQJ4 Q6PA51	IGDFGLATVK	2	18.2	light	510.79	1	735.44	y7
							1	588.372	y6
					heavy	514.797	1	915.503	y9
							1	858.481	y8
							1	743.454	y7
							1	596.386	y6
AURKA-A/B	Q91819 Q91820	ILGPSNVPQR	2	19.1	light	540.812	1	854.448	y8
							1	797.426	y7
							1	700.374	y6
							1	400.23	y3
					heavy	545.816	1	864.456	y8
							1	807.435	y7
							1	710.382	y6
							1	410.239	y3
		VEFQYPPYVSEEAR	2	28.6	light	857.41	1	1047.51	y9
							1	950.458	y8
					heavy	862.414	1	1057.52	y9
							1	960.466	y8
							1	700.35	y6
							1	601.282	y5
AURKB-A	Q6DE08 Q6GPL3	FTTPSSATAAQR	2	21.5	light	619.312	1	888.453	y9
							1	791.401	y8
							1	704.369	y7
							1	546.299	y5
					heavy	624.316	1	898.462	y9
							1	801.409	y8
							1	714.377	y7
							1	556.308	y5
CCNA1	P18606 Q6GME9 Q66J45	VEVQPNLPQR	2	20.6	light	590.328	1	951.537	y8
							1	852.469	y7
							1	724.41	y6
					heavy	595.332	1	961.545	y8
							1	862.477	y7
							1	734.418	y6
							1	410.239	y3
CCNB2	P13351 Q6PA39	AALGEIGNK	2	16	light	436.745	1	730.409	y7
							1	617.325	y6
							1	560.304	y5
					heavy	440.753	1	738.424	y7
							1	625.34	y6
							1	568.318	y5
							1	439.275	y4
		FLQVQPVSR	2	19	light	537.309	1	813.458	y7
							1	586.331	y5
							1	458.272	y4
					heavy	542.313	1	823.466	y7
							1	695.407	y6
							1	596.339	y5
							1	468.28	y4
CCNK	Q566H0	FIFDVGTR	2	17.2	light	477.756	1	807.436	y7
							1	694.352	y6
							1	547.283	y5
							1	432.257	y4
					heavy	672.839	1	817.444	y7
							1	704.36	y6
							1	557.292	y5
							1	442.265	y4
CDC6	P70044 Q6NRZ9 P79946 A0A1L8EKJ1	LLFDENQAAAATPLSPLK	2	31.4	light	950.015	1	1039.61	y11
							1	968.578	y10
							1	897.54	y9
							1	654.418	y6
					heavy	954.022	1	1047.63	y11
							1	976.592	y10
							1	905.555	y9
							1	662.433	y6
CDK1B	P24033	NIDEDGLDLLSK	2	22.9	light	666.338	1	1104.54	y10
							1	989.515	y9
							1	860.472	y8
							1	745.445	y7
					heavy	670.345	1	1112.56	y10
							1	997.529	y9
							1	868.487	y8
							1	753.46	y7
CDK2	P23437 Q6IRQ7	LDTETEGVPSTAIR	2	25.3	light	744.881	1	1030.55	y10
							1	800.462	y8
							1	644.373	y6
					heavy	749.885	1	1040.56	y10
							1	939.513	y9
							1	810.471	y8
							1	654.381	y6
		ALFPGDSEIDQLFR	2	27	light	804.407	1	1007.52	y8
							1	678.357	y5
							2	712.346	y12
							2	638.812	y11
					heavy	809.411	1	1017.52	y8
							1	688.365	y5
							2	717.35	y12
							2	643.816	y11
CDK5	P51166	DLLQNLLK	2	17.3	light	478.792	1	728.467	y6
							1	615.382	y5
							1	487.324	y4
							2	421.279	y7
					heavy	482.799	1	736.481	y6
							1	623.397	y5
							1	495.338	y4
							2	425.286	y7
CHK1	Q6DE87	ISDFGLATVFR	2	21.3	light	613.332	1	1025.54	y9
							1	910.515	y8
							1	763.446	y7
							1	593.341	y5
					heavy	618.337	1	1035.55	y9
							1	920.523	y8
							1	773.454	y7
							1	603.349	y5
XMAP215 CKAP5	Q9PT63 Q9DDV7 Q9DDV8	NSSQFFQSYVER	2	25.3	light	746.347	1	1075.52	y8
							1	781.384	y6
							1	653.325	y5
					heavy	751.351	1	1085.53	y8
							1	938.461	y7
							1	791.392	y6
							1	663.334	y5
EMI1	Q90Z80	FEEAVC[+57]STLK	2	20.7	light	592.287	1	1036.5	y9
							1	907.455	y8
							1	778.413	y7
							1	707.376	y6
							1	608.307	y5
					heavy	596.294	1	1044.51	y9
							1	915.47	y8
							1	786.427	y7
							1	715.39	y6
							1	616.321	y5
ENO1	P08734	DATNVGDEGGFAPNILENK	2	32.3	light	980.966	1	1159.61	y11
							1	898.499	y8
							1	827.462	y7
							1	503.282	y4
					heavy	984.973	1	1167.62	y11
							1	906.513	y8
							1	835.476	y7
							1	511.297	y4
		IGAEVYHNLK	2	20.1	light	572.311	1	1030.53	y9
							1	773.43	y6
							1	674.362	y5
							1	511.299	y4
					heavy	576.319	1	1038.55	y9
							1	781.445	y6
							1	682.376	y5
							1	519.313	y4
GAPDH	P51469	GAGQNIIPASTGAAK	2	23.3	light	678.368	1	1042.59	y11
							1	928.546	y10
							1	815.462	y9
							1	702.378	y8
					heavy	682.375	1	1050.6	y11
							1	936.56	y10
							1	823.476	y9
							1	710.392	y8
		LIINDQVITVFQER	2	28.2	light	844.473	1	991.557	y8
							1	892.489	y7
							1	779.405	y6
							1	579.289	y4
					heavy	849.477	1	1001.57	y8
							1	902.497	y7
							1	789.413	y6
							1	589.297	y4
MAP2K1 (MEK1)	Q05116	DVKPSNILVNSR	2	23	light	671.378	1	999.558	y9
							1	902.505	y8
							1	815.473	y7
							1	588.346	y5
					heavy	676.382	1	1009.57	y9
							1	912.514	y8
							1	825.482	y7
							1	598.355	y5
		LEAFLTQK	2	17.2	light	475.271	1	836.451	y7
							1	707.409	y6
							1	636.372	y5
							1	489.303	y4
					heavy	479.278	1	844.465	y7
							1	715.423	y6
							1	644.386	y5
							1	497.317	y4
MAPK1 (ERK2)	P26696 Q6DFK6	ELIFEETAR	2	19.5	light	554.288	1	865.441	y7
							1	752.357	y6
							1	605.289	y5
							1	476.246	y4
					heavy	559.292	1	875.45	y7
							1	762.366	y6
							1	615.297	y5
							1	486.255	y4
		NYLLSLPHK	2	19.2	light	542.811	1	807.509	y7
							1	694.425	y6
							1	581.341	y5
							1	494.309	y4
					heavy	546.818	1	815.523	y7
							1	702.439	y6
							1	589.355	y5
							1	502.323	y4
MCM4A/B	Q5XK83 P30664	VNVTGIYR	2	16.7	light	461.261	1	822.447	y7
							1	708.404	y6
							1	609.335	y5
							1	508.288	y4
					heavy	466.265	1	832.455	y7
							1	718.412	y6
							1	619.344	y5
							1	518.296	y4
		GILLQLFGGTR	2	20.5	light	587.851	1	891.505	y8
							1	778.421	y7
							1	650.362	y6
							1	537.278	y5
							1	390.21	y4
					heavy	592.855	1	901.513	y8
							1	788.429	y7
							1	660.37	y6
							1	547.286	y5
							1	400.218	y4
MCM5A/B	Q6PCI7 P55862	AIAC[+57]LLFGGSR	2	20.4	light	582.813	1	980.498	y9
							1	909.461	y8
							1	749.43	y7
							1	636.346	y6
					heavy	587.817	1	990.506	y9
							1	919.469	y8
							1	759.439	y7
							1	646.355	y6
MCM7A/B	Q91876 Q7ZXB1	SQLLSYIDR	2	19.3	light	547.796	1	879.493	y7
							1	766.409	y6
							1	566.293	y4
							1	403.23	y3
					heavy	552.8	1	889.502	y7
							1	776.418	y6
							1	576.302	y4
							1	413.238	y3
		C[+57]SILAAANPAYGR	2	23.4	light	682.343	1	1003.53	y10
							1	890.448	y9
							1	819.411	y8
							1	748.374	y7
					heavy	687.347	1	1013.54	y10
							1	900.456	y9
							1	829.419	y8
							1	758.382	y7
PAK2	Q9I9C2	TIVSIGDPK	2	16.9	light	465.269	1	715.398	y7
							1	616.33	y6
							1	529.298	y5
							1	416.214	y4
					heavy	469.276	1	723.413	y7
							1	624.344	y6
							1	537.312	y5
							1	424.228	y4
		LLQTSNITK	2	18.2	light	509.301	1	791.426	y7
							1	663.367	y6
							1	562.32	y5
							2	396.217	y7
					heavy	513.308	1	799.44	y7
							1	671.381	y6
							1	570.334	y5
							2	400.224	y7
PLK1	P70032	FSIAPSTIDQSLR	2	24.4	light	717.883	1	1087.57	y10
							1	1016.54	y9
							1	919.484	y8
							1	503.294	y4
					heavy	722.887	1	1097.58	y10
							1	1026.55	y9
							1	929.493	y8
							1	513.302	y4
		HINPVAAALIQK	2	22	light	637.883	1	1024.61	y10
							1	910.572	y9
							1	714.451	y7
					heavy	641.89	1	1032.63	y10
							1	918.586	y9
							1	821.533	y8
							1	722.465	y7
RANBP1	P79929 O42193	FLNAENAQK	2	18.4	light	517.767	1	774.374	y7
							1	660.331	y6
							1	589.294	y5
							1	460.251	y4
					heavy	521.774	1	782.388	y7
							1	668.345	y6
							1	597.308	y5
							1	468.266	y4
		TLEEDEEELFK	2	23.6	light	691.322	1	1167.51	y9
							1	1038.46	y8
							1	909.42	y7
							1	665.35	y5
					heavy	695.329	1	1175.52	y9
							1	1046.48	y8
							1	917.434	y7
							1	673.365	y5
SIVA1	A1L1C4	SYPFDSVSPLQLK	2	25.1	light	740.888	1	986.552	y9
							1	871.525	y8
							1	685.424	y6
							1	598.392	y5
					heavy	744.895	1	994.566	y9
							1	879.539	y8
							1	693.439	y6
							1	606.406	y5
STMN1A STMN1B STMN4	Q09005 Q09006 Q09004 Q7SZ34	AIEENNNFSK	2	20.4	light	583.278	1	981.427	y8
							1	852.385	y7
							1	723.342	y6
							1	609.299	y5
					heavy	587.285	1	989.441	y8
							1	860.399	y7
							1	731.356	y6
							1	617.313	y5
UBE2C	P56616 B2L4V5 Q5I005	LSLEFPSGYPYNAPTVK	2	31.2	light	941.983	1	1109.56	y10
							1	889.478	y8
							1	515.319	y5
							1	444.282	y4
					heavy	945.99	1	1117.58	y10
							1	897.492	y8
							1	523.333	y5
							1	452.296	y4
