# Supplementary material for: Expression variation and covariation impair analog and enable binary signaling control
Source: Mol Syst Biol. 2018 May 14;14(5):e7997. doi: 10.15252/msb.20177997 (PMC5951153; doi:10.15252/msb.20177997)
Supplement: Supplementary file 5 — Table EV4 [file MSB-14-e7997-s005.xlsx]

## Sheet: Sheet1
Table EV4: Benjamini-Hochberg corrected p-values for the covariance values presented in Figure 3A and 3B.
	false discovery rate	0.05
Protein 1	Protein 2	P-values	Benjamini-Hochberg significance	Benjamini-Hochberg P-value
'AURKB-B'	'AURKA-B'	6.60139e-16	significant	2.49532e-13
'MCM4'	'AURKA-A'	6.74894e-09	significant	1.27555e-06
'MCM7'	'MCM5'	4.20115e-08	significant	5.29345e-06
'UBE2C'	'EMI1A'	3.41014e-07	significant	3.22258e-05
'SIVA1'	'MCM4'	1.94375e-06	significant	0.000125625
'PAK2'	'MCM7'	1.99405e-06	significant	0.000125625
'MCM7'	'MAPK1'	2.39057e-06	significant	0.000129091
'PAK2'	'CDK2'	4.05448e-06	significant	0.000179175
'MCM4'	'CCNB2'	4.26607e-06	significant	0.000179175
'AURKA-A'	'CCNB2'	5.26111e-06	significant	0.000187371
'UBE2C'	'AURKA-A'	5.45258e-06	significant	0.000187371
'UBE2C'	'MCM4'	7.65505e-06	significant	0.000238955
'RANBP1'	'GAPDH'	8.31464e-06	significant	0.000238955
'CDC6'	'CCNB2'	9.41213e-06	significant	0.000238955
'MCM7'	'GAPDH'	9.48235e-06	significant	0.000238955
'ENO1'	'CCNB2'	1.60579e-05	significant	0.000379367
'CCNB2'	'CCNA1'	1.75894e-05	significant	0.000391105
'PAK2'	'CDC6'	5.06149e-05	significant	0.000973701
'MCM5'	'CDK2'	5.15186e-05	significant	0.000973701
'CDK2'	'MCM5'	5.15186e-05	significant	0.000973701
'RANBP1'	'AURKA-A'	5.43506e-05	significant	0.000978311
'MCM5'	'EMI1A'	7.14426e-05	significant	0.00117414
'EMI1A'	'MCM5'	7.14426e-05	significant	0.00117414
'STM1A'	'PLK1'	7.5664e-05	significant	0.00119171
'MCM5'	'GAPDH'	9.02188e-05	significant	0.00136411
'AURKA-B'	'CDK2'	9.7876e-05	significant	0.00137026
'CDK2'	'AURKA-B'	9.7876e-05	significant	0.00137026
'MCM4'	'CDK1B'	0.000118334	significant	0.00159751
'SIVA1'	'CDC6'	0.000141628	significant	0.00184605
'SIVA1'	'CCNB2'	0.000156039	significant	0.00196609
'SIVA1'	'MCM7'	0.000247755	significant	0.00297517
'CDK2'	'CDC6'	0.000251866	significant	0.00297517
'CDK2'	'CDK1B'	0.000296918	significant	0.00340106
'CDK2'	'AURKB-B'	0.000323225	significant	0.0035935
'RANBP1'	'CCNB2'	0.000371275	significant	0.00400977
'PLK1'	'PAK2'	0.00038391	significant	0.00403105
'SIVA1'	'AURKA-A'	0.000469877	significant	0.00480037
'MCM7'	'CCNB2'	0.000542193	significant	0.0053626
'RANBP1'	'MCM4'	0.000553284	significant	0.0053626
'MCM7'	'CDC6'	0.000692363	significant	0.00654283
'GAPDH'	'CDC6'	0.000735119	significant	0.00677744
'UBE2C'	'SIVA1'	0.00078213	significant	0.00700576
'MCM4'	'MAP2K1'	0.000796952	significant	0.00700576
'MAP2K1'	'MAPK1'	0.000846704	significant	0.00711231
'MCM4'	'MAPK1'	0.000969443	significant	0.00796629
'GAPDH'	'CDK5'	0.00111699	significant	0.00898349
'MCM4'	'AURKA-B'	0.00127529	significant	0.0100429
'MAPK1'	'EMI1A'	0.00131276	significant	0.010127
'MCM4'	'ENO1'	0.00141281	significant	0.0106809
'SIVA1'	'PLK1'	0.00178391	significant	0.013222
'MCM5'	'CDC6'	0.00205079	significant	0.0149077
'PAK2'	'GAPDH'	0.00216254	significant	0.0154234
'MCM4'	'AURKB-B'	0.00228069	significant	0.0159648
'SIVA1'	'RANBP1'	0.00243335	significant	0.0164915
'PLK1'	'CDK2'	0.00244319	significant	0.0164915
'CDK1B'	'AURKA-B'	0.00257679	significant	0.0170882
'MCM7'	'ENO1'	0.00277302	significant	0.0180724
'UBE2C'	'MCM5'	0.00289298	significant	0.0183105
'ENO1'	'AURKA-A'	0.00290643	significant	0.0183105
'MCM7'	'MCM4'	0.00343157	significant	0.0212645
'MAP2K1'	'CCNB2'	0.00407632	significant	0.0248524
'MAP2K1'	'AURKA-A'	0.00434082	significant	0.0260449
'CDK2'	'EMI1A'	0.00518216	significant	0.0306071
'AURKA-A'	'MCM7'	0.0055748	significant	0.0319284
'MCM7'	'AURKA-A'	0.0055748	significant	0.0319284
'MCM7'	'CDK5'	0.00578451	significant	0.032635
'CCNK'	'PLK1'	0.00727487	significant	0.0397375
'PLK1'	'CCNK'	0.00727487	significant	0.0397375
'MCM4'	'CDK2'	0.00736209	significant	0.0397375
'PLK1'	'CDC6'	0.00746392	significant	0.0397375
'XMAP215'	'CDK1B'	0.008238	significant	0.0432495
'CDK2'	'MCM7'	0.00922367	significant	0.0471155
'MCM7'	'CDK2'	0.00922367	significant	0.0471155
'AURKA-B'	'AURKA-A'	0.00955279	significant	0.0475126
'AURKA-A'	'AURKA-B'	0.00955279	significant	0.0475126
'STM1A'	'CDK1B'	0.00991132	significant	0.0486556
'MAPK1'	'AURKA-A'	0.0102995	significant	0.0499132
'RANBP1'	'MAPK1'	0.0105588	not significant	0.050522
'AURKB-B'	'CCNB2'	0.0109158	not significant	0.051577
'UBE2C'	'CDK2'	0.0111598	not significant	0.0520791
'RANBP1'	'CDC6'	0.012884	not significant	0.0593919
'GAPDH'	'ENO1'	0.0137952	not significant	0.0628263
'ENO1'	'CDC6'	0.0154235	not significant	0.0694058
'UBE2C'	'MAPK1'	0.0156279	not significant	0.0694981
'SIVA1'	'PAK2'	0.0168758	not significant	0.0739242
'STM1A'	'CCNB2'	0.0170453	not significant	0.0739242
'STM1A'	'CDK2'	0.0172099	not significant	0.0739242
'AURKB-B'	'AURKA-A'	0.0189499	not significant	0.0798415
'STM1A'	'PAK2'	0.0190099	not significant	0.0798415
'AURKA-B'	'CCNB2'	0.0197608	not significant	0.0812181
'CDK1B'	'AURKA-A'	0.0197674	not significant	0.0812181
'ENO1'	'AURKA-B'	0.0206546	not significant	0.0839511
'MCM7'	'MAP2K1'	0.0213262	not significant	0.0853375
'RANBP1'	'MCM7'	0.021673	not significant	0.0853375
'MCM7'	'RANBP1'	0.021673	not significant	0.0853375
'MAP2K1'	'CDK1B'	0.0235015	not significant	0.0915833
'UBE2C'	'CDK1B'	0.0238797	not significant	0.0921074
'MCM4'	'CDC6'	0.0267146	not significant	0.101845
'XMAP215'	'ENO1'	0.0269433	not significant	0.101845
'MAP2K1'	'CDC6'	0.0284411	not significant	0.106211
'GAPDH'	'CDK2'	0.0290989	not significant	0.106211
'CHK1'	'PAK2'	0.0292221	not significant	0.106211
'PAK2'	'CHK1'	0.0292221	not significant	0.106211
'GAPDH'	'CCNB2'	0.0297851	not significant	0.107226
'PAK2'	'XMAP215'	0.0315649	not significant	0.11151
'XMAP215'	'PAK2'	0.0315649	not significant	0.11151
'CHK1'	'AURKB-B'	0.0357444	not significant	0.125106
'CDC6'	'CCNA1'	0.038382	not significant	0.131424
'XMAP215'	'UBE2C'	0.0387279	not significant	0.131424
'MCM5'	'AURKA-B'	0.0388578	not significant	0.131424
'RAF1'	'EMI1A'	0.0389406	not significant	0.131424
'XMAP215'	'MAPK1'	0.0400304	not significant	0.133907
'RANBP1'	'AURKB-B'	0.0406945	not significant	0.134017
'PAK2'	'ENO1'	0.0408926	not significant	0.134017
'STM1A'	'SIVA1'	0.0411269	not significant	0.134017
'PLK1'	'AURKA-B'	0.0444335	not significant	0.143554
'MAP2K1'	'CCNA1'	0.0470768	not significant	0.149745
'CHK1'	'CDK2'	0.047538	not significant	0.149745
